# Supplementary material for: The BDNF rs6265 Polymorphism is a Modifier of Cardiomyocyte Contractility and Dilated Cardiomyopathy
Source: Int J Mol Sci. 2020 Oct 10;21(20):7466. doi: 10.3390/ijms21207466 (PMC7593910; doi:10.3390/ijms21207466)
Supplement: Supplementary file 1 [file ijms-21-07466-s001.zip]

Archive with 2 entries (2 files):
- Supplementary Figure.pptx
- Supplementary Table.pdf
